# Supplementary material for: Comparison of Four Systems for SARS-CoV-2 Antibody at Three Time Points after SARS-CoV-2 Vaccination
Source: Diagnostics (Basel). 2022 May 29;12(6):1349. doi: 10.3390/diagnostics12061349 (PMC9222035; doi:10.3390/diagnostics12061349)
Supplement: Supplementary file 1 [file diagnostics-12-01349-s001.zip]

Archive with 1 entries (1 files):
- diagnostics-1753623-supplementary.pdf
